# Supplementary material for: On the Temporal Evolution of Key Hemofilter Parameters—In Vitro Study under Co-Current Flow
Source: Membranes (Basel). 2024 Sep 21;14(9):200. doi: 10.3390/membranes14090200 (PMC11434192; doi:10.3390/membranes14090200)
Supplement: Supplementary file 1 [file membranes-14-00200-s001.zip]

Archive with 1 entries (1 files):
- membranes-3175678-supplementary.pdf
